# Supplementary material for: The bacterial type three secretion system induces mechanoporation of vacuolar membranes
Source: PLoS Biol. 2025 May 1;23(5):e3003135. doi: 10.1371/journal.pbio.3003135 (PMC12045489; doi:10.1371/journal.pbio.3003135)
Supplement: S1 Data — (XLSX) [file pbio.3003135.s019.xlsx]

## Sheet: Shigella
Quantification of the recruitment of eGFP-Lysenin and mOrange-Galectin-3 at the Shigella vacuole
Data underlying Fig 1C
Data underlying Fig 1G
					Fig 1C		Fig 1G
	n	Entry	Lysenin	mOrange-Galectin-3	Entry-Lysenin	Entry-Galectin-3	Delay_Gal-Lys
Replicate 1
	1	5	9	12	4	7	3
	2	5	10	13	5	8	3
	3	21	22	24	1	3	2
	4	28	30	33	2	5	3
	5	34	35	35	1	1	0
	6	11	13	13	2	2	0
	7	13	14	17	1	4	3
	8	13	15	16	2	3	1
	9	19	23	26	4	7	3
	10	24	27	30	3	6	3
	11	30	39	48	9	18	9
	12	30	51	52	21	22	1
	13	42	46	50	4	8	4
	14	42	47	47	5	5	0
	15	58	64	69	6	11	5
	16	58	65	67	7	9	2
	17	9	11	13	2	4	2
	18	9	10	14	1	5	4
	19	9	21	21	12	12	0
	20	19	21	26	2	7	5
	21	25	31	31	6	6	0
	22	25	34	35	9	10	1
	23	79	82	86	3	7	4
	24	79	86	89	7	10	3
	25	79	87	89	8	10	2
	26	10	11	15	1	5	4
	27	68	71	78	3	10	7
	28	48	58	61	10	13	3
	29	12	13	17	1	5	4
	30	13	22	25	9	12	3
	31	20	23	27	3	7	4
	32	20	22	26	2	6	4
	33	20	23	26	3	6	3
	34	20	25	32	5	12	7
	35	67	69	70	2	3	1
	36	7	10	16	3	9	6
	37	21	23	24	2	3	1
	38	16	19	21	3	5	2
	39	34	35	37	1	3	2
	40	17	22	27	5	10	5
Replicate 2
	41	3	5	8	2	5	3
	42	18	20	21	2	3	1
	43	3	9	9	6	6	0
	44	13	25	29	12	16	4
	45	26	28	39	2	13	11
	46	31	35	41	4	10	6
	47	47	50	61	3	14	11
	48	86	89	90	3	4	1
	49	86	93	98	7	12	5
	50	68	75	78	7	10	3
	51	48	50	50	2	2	0
	52	48	55	55	7	7	0
	53	7	9	12	2	5	3
	54	7	18	21	11	14	3
	55	12	14	14	2	2	0
	56	19	21	23	2	4	2
	57	58	61	65	3	7	4
	58	55	57	64	2	9	7
	59	55	59	62	4	7	3
	60	55	60	62	5	7	2
	61	15	17	21	2	6	4
	62	15	20	20	5	5	0
	63	16	18	22	2	6	4
	64	10	17	17	7	7	0
	65	31	34	36	3	5	2
	66	13	14	15	1	2	1
	67	13	23	25	10	12	2
	68	25	26	30	1	5	4
	69	25	27	32	2	7	5
	70	21	24	28	3	7	4
	71	12	13	13	1	1	0
	72	12	21	21	9	9	0
	73	12	30	31	18	19	1
	74	14	17	17	3	3	0
	75	25	26	27	1	2	1
	76	43	46	47	3	4	1
	77	55	58	60	3	5	2
	78	12	15	15	3	3	0
	79	2	5	5	3	3	0
	80	7	9	15	2	8	6
Replicate 3
	81	18	21	30	3	12	9
	82	18	25	27	7	9	2
	83	21	22	23	1	2	1
	84	32	33	34	1	2	1
	85	32	35	36	3	4	1
	86	56	61	64	5	8	3
	87	15	17	23	2	8	6
	88	16	22	22	6	6	0
	89	28	30	33	2	5	3
	90	51	58	61	7	10	3
	91	51	59	62	8	11	3
	92	7	11	16	4	9	5
	93	18	21	29	3	11	8
	94	18	22	22	4	4	0
	95	18	25	27	7	9	2
	96	16	17	21	1	5	4
	97	17	21	25	4	8	4
	98	26	29	31	3	5	2
	99	28	29	33	1	5	4
	100	18	20	24	2	6	4
	101	19	21	27	2	8	6
	102	26	27	32	1	6	5
	103	26	28	29	2	3	1
	104	26	28	34	2	8	6
	105	41	44	52	3	11	8
	106	48	49	53	1	5	4
	107	19	20	21	1	2	1
	108	19	23	37	4	18	14
	109	19	25	28	6	9	3
	110	19	24	34	5	15	10
	111	8	10	13	2	5	3
	112	19	30	35	11	16	5
	113	39	43	57	4	18	14
	114	29	31	32	2	3	1
	115	25	27	28	2	3	1
	116	24	26	30	2	6	4
	117	14	17	17	3	3	0
	118	10	17	23	7	13	6
	119	6	9	10	3	4	1
	120	16	18	21	2	5	3

## Sheet: E. coli mT3Shigella
Quantification of the recruitment of eGFP-Lysenin and mOrange-Galectin-3 at the E. coli mT3Shigella vacuole
Data underlying Fig 1E
Data underlying Fig 1G
					Fig 1E		Fig 1G
	n	Entry	Lysenin	mOrange-Galectin-3	Entry-Lysenin	Entry-Galectin-3	Delay_Gal-Lys
Replicate 1
	1	27	87	103	60	76	16
	2	27	87	110	60	83	23
	3	26	97	102	71	76	5
	4	6	26	29	20	23	3
	5	10	15	42	5	32	27
	6	3	13	23	10	20	10
	7	3	24	63	21	60	39
	8	3	28	32	25	29	4
	9	22	46	98	24	76	52
	10	66	102	120	36	54	18
	11	16	69	81	53	65	12
	12	27	161	179	134	152	18
	13	8	24	36	16	28	12
	14	4	43	55	39	51	12
	15	4	53	66	49	62	13
	16	49	138	156	89	107	18
	17	49	138	165	89	116	27
	18	6	163	176	157	170	13
	19	90	145	171	55	81	26
	20	2	37	53	35	51	16
	21	2	37	57	35	55	20
	22	15	109	133	94	118	24
	23	15	109	144	94	129	35
	24	6	73	94	67	88	21
	25	6	73	95	67	89	22
	26	6	73	98	67	92	25
	27	6	73	99	67	93	26
	28	8	74	99	66	91	25
	29	8	83	105	75	97	22
	30	63	82	116	19	53	34
	31	5	125	151	120	146	26
	32	4	30	41	26	37	11
	33	80	133	152	53	72	19
	34	14	99	117	85	103	18
	35	111	122	126	11	15	4
	36	111	135	153	24	42	18
	37	13	79	93	66	80	14
	38	13	87	97	74	84	10
	39	7	27	38	20	31	11
	40	7	36	55	29	48	19
Replicate 2
	41	78	111	129	33	51	18
	42	78	111	130	33	52	19
	43	37	134	142	97	105	8
	44	37	143	148	106	111	5
	45	47	108	117	61	70	9
	46	90	189	205	99	115	16
	47	9	113	116	104	107	3
	48	9	114	117	105	108	3
	49	18	152	164	134	146	12
	50	18	152	176	134	158	24
	51	2	75	85	73	83	10
	52	2	75	85	73	83	10
	53	2	75	79	73	77	4
	54	55	151	169	96	114	18
	55	55	151	172	96	117	21
	56	3	31	37	28	34	6
	57	3	31	37	28	34	6
	58	115	154	173	39	58	19
	59	42	78	91	36	49	13
	60	42	120	155	78	113	35
	61	42	127	146	85	104	19
	62	102	139	154	37	52	15
	63	102	172	201	70	99	29
	64	52	92	100	40	48	8
	65	52	115	131	63	79	16
	66	52	115	135	63	83	20
	67	2	64	83	62	81	19
	68	43	116	126	73	83	10
	69	16	46	53	30	37	7
	70	16	49	62	33	46	13
	71	62	101	128	39	66	27
	72	62	122	125	60	63	3
	73	92	103	109	11	17	6
	74	66	111	129	45	63	18
	75	12	124	137	112	125	13
	76	19	49	58	30	39	9
	77	60	113	120	53	60	7
	78	5	18	34	13	29	16
	79	8	67	90	59	82	23
	80	64	119	131	55	67	12
Replicate 3
	81	136	158	166	22	30	8
	82	70	96	112	26	42	16
	83	8	67	75	59	67	8
	84	44	103	109	59	65	6
	85	44	109	115	65	71	6
	86	31	61	80	30	49	19
	87	31	61	80	30	49	19
	88	58	77	95	19	37	18
	89	58	77	93	19	35	16
	90	58	77	103	19	45	26
	91	35	91	108	56	73	17
	92	35	122	134	87	99	12
	93	13	78	97	65	84	19
	94	6	39	40	33	34	1
	95	6	73	86	67	80	13
	96	6	81	99	75	93	18
	97	21	95	101	74	80	6
	98	49	100	103	51	54	3
	99	49	102	117	53	68	15
	100	45	93	102	48	57	9
	101	65	106	119	41	54	13
	102	65	144	149	79	84	5
	103	100	112	126	12	26	14
	104	120	146	169	26	49	23
	105	3	109	140	106	137	31
	106	3	109	144	106	141	35
	107	3	109	149	106	146	40
	108	103	149	156	46	53	7
	109	57	80	94	23	37	14
	110	41	105	116	64	75	11
	111	41	104	117	63	76	13
	112	31	131	137	100	106	6
	113	31	146	170	115	139	24
	114	44	135	147	91	103	12
	115	44	135	148	91	104	13
	116	7	22	38	15	31	16
	117	45	91	103	46	58	12
	118	75	94	109	19	34	15
	119	11	68	75	57	64	7
	120	32	49	56	17	24	7

## Sheet: E. coli mT3ShigellaΔeff_Inv
Quantification of the recruitment of eGFP-Lysenin and mOrange-Galectin-3 at the E. coli mT3ShigellaΔeff_Inv vacuole
Data underlying Fig 1G
				Fig 1G
	n	Lysenin	mOrange-Galectin-3	Delay_Gal-Lys
Replicate 1
	1	34	54	20
	2	49	59	10
	3	57	58	1
	4	57	64	7
	5	62	62	0
	6	50	50	0
	7	42	45	3
	8	47	47	0
	9	16	17	1
	10	22	22	0
	11	24	26	2
	12	46	52	6
	13	37	41	4
	14	37	44	7
	15	17	20	3
	16	35	35	0
	17	65	65	0
	18	65	82	17
	19	81	87	6
	20	71	72	1
	21	78	81	3
	22	88	95	7
	23	88	96	8
	24	95	95	0
	25	48	52	4
	26	46	50	4
	27	41	42	1
Replicate 2
	28	53	53	0
	29	62	63	1
	30	3	3	0
	31	6	6	0
	32	20	20	0
	33	21	21	0
	34	31	31	0
	35	34	35	1
	36	38	38	0
	37	37	37	0
	38	42	42	0
	39	42	42	0
	40	56	57	1
	41	63	63	0
	42	43	45	2
	43	45	45	0
	44	56	57	1
	45	54	54	0
	46	24	24	0
	47	51	51	0
	48	6	6	0
	49	10	10	0
	50	17	17	0
	51	28	36	8
	52	32	32	0
	53	23	23	0
	54	28	28	0
	55	28	28	0
	56	17	17	0
	57	18	18	0
	58	17	22	5
	59	3	3	0
	60	8	8	0
	61	18	18	0
	62	56	57	1
	63	59	61	2
	64	5	5	0
	65	17	18	1
	66	25	25	0
	67	25	32	7
	68	27	27	0
	69	54	55	1
	70	60	62	2
	71	41	41	0
	72	4	4	0
	73	10	10	0
	74	19	19	0
	75	10	10	0
	76	16	16	0
	77	6	6	0
	78	11	11	0
	79	13	13	0
	80	19	19	0
	81	10	10	0
	82	10	10	0
	83	26	27	1
	84	30	30	0
	85	18	18	0
	86	17	17	0
Replicate 3
	87	67	67	0
	88	81	81	0
	89	73	87	14
	90	39	39	0
	91	97	97	0
	92	58	59	1
	93	33	36	3
	94	8	8	0
	95	25	27	2
	96	25	37	12
	97	31	31	0
	98	71	71	0
	99	21	24	3
	100	21	24	3
	101	51	51	0
	102	54	55	1
	103	7	7	0
	104	7	8	1
	105	29	29	0
	106	27	28	1
	107	20	20	0
	108	66	66	0
	109	11	12	1
	110	15	15	0
	111	33	33	0
	112	33	33	0
	113	52	52	0
	114	68	68	0
	115	45	45	0
	116	75	75	0
	117	24	26	2
	118	21	21	0
	119	44	44	0
	120	53	55	2
