# Supplementary material for: The bacterial type three secretion system induces mechanoporation of vacuolar membranes
Source: PLoS Biol. 2025 May 1;23(5):e3003135. doi: 10.1371/journal.pbio.3003135 (PMC12045489; doi:10.1371/journal.pbio.3003135)
Supplement: S2 Data — (XLSX) [file pbio.3003135.s020.xlsx]

## Sheet: Fig 2D
		T3SS surface distribution
	Infection stage	Pole	Body
	Extracellular	13	13
Intracellular	Intact	28	30
	Damage	6	13
	Ruptured	13	31
	Total	60	87

## Sheet: Fig 2E
Distances between T3SSs across all infection stages
Tilt serie ID - standard	Mesured distance T3SSx_T3SSy (fom x to y)	Distance in nm
TS_01	0_1	564.9267482809746
	0_2	809.4701733448285
	0_3	1000.0143256854604
	1_2	339.0290957337861
	1_3	797.4501710330616
	2_3	543.0088313904967
TS_02	0_1	254.08682546098345
	0_2	461.45326113124213
	0_3	963.2907629875465
	1_2	223.27289961866657
	1_3	994.7227059657644
	2_3	976.4951555609897
TS_03	0_1	1035.712299219186
TS_04	0_1	82.95064823569334
TS_05	0_1	358.389869097715
	0_2	853.0653067297125
	1_2	1016.9092736447785
TS_06	0_1	317.2268371525717
	0_2	643.6756111869139
	0_3	1059.929948079016
	1_2	328.90402512947765
	1_3	1217.2109404181836
	2_3	1449.4013338146144
TS_07	0_1	1367.1976547221418
	0_2	1070.020807241788
	1_2	537.8120193358478
TS_08	0_1	103.88633160182596
	0_2	157.42940540869583
	0_3	468.94940739856474
	0_4	623.9392600711242
	0_5	674.0216994015699
	0_6	747.3881132183716
	0_7	913.8384663130681
	0_8	1075.9349443662338
	0_9	989.9577341462456
	1_2	53.970526261169354
	1_3	367.5291890296411
	1_4	523.9951757475462
	1_5	574.9765327083225
	1_6	646.762176299192
	1_7	815.0777979969536
	1_8	1021.2559352749987
	1_9	963.6623442665971
	2_3	318.1427951001924
	2_4	475.90575130268786
	2_5	527.7451643648643
	2_6	598.0124698297824
	2_7	767.6519770435214
	2_8	999.8323251290672
	2_9	958.1034831632006
	3_4	159.55322086342153
	3_5	214.16946562840147
	3_6	286.7167062809192
	3_7	474.1972814632307
	3_8	916.2807818528288
	3_9	973.1812106138981
	4_5	56.85710072709695
	4_6	136.89103794374424
	4_7	335.765385837819
	4_8	895.5676880450994
	4_9	998.9702713060384
	5_6	92.18440283561108
	5_7	288.15771705519467
	5_8	880.431841250553
	5_9	998.1104214777044
	6_7	202.75567919067547
	6_8	846.1206327801737
	6_9	990.2213295652836
	7_8	752.6686922546373
	7_9	951.8679979576243
	8_9	309.8949200121846
TS_09	0_1	208.48305689754926
TS_10	0_1	1102.1460233853225
TS_11	0_1	101.54563619955933
	0_2	556.5967535960984
	1_2	467.79794117567286
TS_12	0_1	953.2551773776385
	0_2	997.4959470654795
	0_3	282.2858221035546
	1_2	535.5533265390588
	1_3	870.9166099224475
	2_3	1066.0560657855515
TS_13	0_1	1196.7410191509084
	0_2	1405.782543480521
	0_3	1231.7860991687846
	0_4	1037.6800951880323
	0_5	318.2098368028277
	1_2	345.55466242446084
	1_3	116.35728747635216
	1_4	314.8009366586744
	1_5	1378.0643899441202
	2_3	262.5489714397678
	2_4	658.485819912959
	2_5	1631.121198150925
	3_4	405.69210568620065
	3_5	1431.4753436243113
	4_5	1162.5166672996625
TS_14	0_1	439.3485185848933
	0_2	1398.8730862029024
	1_2	961.1396346149203
TS_15	0_1	986.6070764939311
TS_16	0_1	156.30708750897531
	0_2	191.86056372070522
	0_3	409.67491446151087
	0_4	850.4770822607076
	0_5	1231.5078763405445
	0_6	1232.4561337661546
	1_2	45.705406718853105
	1_3	254.81928786923493
	1_4	697.8002162498593
	1_5	1105.7820648357542
	1_6	1120.5435215816156
	2_3	218.72095441235723
	2_4	660.7184641937249
	2_5	1079.7649950484717
	2_6	1098.8293493948036
	3_4	445.2868815919274
	3_5	913.2765620753103
	3_6	956.8702751764819
	4_5	617.1709645821609
	4_6	725.9297067931799
	5_6	164.52409911573642
TS_17	0_1	154.7313308911966
	0_2	325.398
	1_2	180.457
TS_18	0_1	132.15955767978002
TS_19	0_1	219.23698521325096
	0_2	279.0305317231671
	0_3	395.86172968176373
	0_4	746.5027348923958
	0_5	763.5713173559662
	0_6	722.9394816164561
	1_2	71.21417833102464
	1_3	187.47388179956917
	1_4	834.6938549450864
	1_5	835.3426383895232
	1_6	849.8984970416823
	2_3	118.75462351363875
	2_4	882.1227298731071
	2_5	878.310054230385
	2_6	905.0135611255721
	3_4	954.9128378282903
	3_5	943.4904070621867
	3_6	992.7722278285985
	4_5	72.6339289667684
	4_6	165.38673671362423
	5_6	236.4295206209645
TS_20	0_1	500.9407067334265
	0_2	957.6850712059342
	0_3	998.8375258549869
	1_2	648.0318607985465
	1_3	747.8369011712985
	2_3	145.8574309099625
TS_21	0_1	1243.849929722074
TS_22	0_1	170.45000896548024
	0_2	596.4593510746691
	1_2	710.5685634842192
TS_23	0_1	1129.2333374425973
TS_24	0_1	594.709033326388
	0_2	896.3710346678707
	1_2	1051.3614054319767
TS_25	0_1	354.4582956980649
	0_2	1142.6997755495483
	0_3	919.8417074595369
	0_4	836.1452280085516
	1_2	929.855996294148
	1_3	834.2341498325058
	1_4	967.4491964678328
	2_3	410.84682853539016
	2_4	959.8088945315852
	3_4	553.2137725643877
TS_26	0_1	663.0323606028842
	0_2	1056.9275847919644
	0_3	886.4716919904861
	0_4	1102.9719802092216
	1_2	948.0451536519436
	1_3	1030.6572556902127
	1_4	950.9004189194557
	2_3	377.56317445576167
	2_4	118.86021906319596
	3_4	455.2813965168087
TS_27	0_1	1459.5115144953786
	0_2	1274.867960514149
	0_3	934.9309565572021
	0_4	1038.1594694480552
	0_5	711.7734528031972
	0_6	1039.9004444439388
	1_2	240.7561558539898
	1_3	791.6459263214757
	1_4	582.2229831666434
	1_5	1038.3156295666945
	1_6	969.8304454285585
	2_3	552.188279525195
	2_4	344.6071980704269
	2_5	955.35985799517
	2_6	964.3212166534453
	3_4	210.95150731249416
	3_5	970.88334046019
	3_6	1148.75835074548
	4_5	921.5848320002601
	4_6	1044.6036556875058
	5_6	329.0045265141619
TS_28	0_1	791.8453554614467
	0_2	811.7256247348297
	0_3	811.9270573043257
	1_2	90.51475744986577
	1_3	229.75463068198584
	2_3	148.68074348507085
TS_29	0_1	317.6075685047325
	0_2	449.1510621869435
	0_3	1487.0767666300433
	0_4	931.8167410808978
	1_2	762.4391670791236
	1_3	1736.2653469767827
	1_4	963.018737339871
	2_3	1174.1475845717557
	2_4	1046.7356126895666
	3_4	1183.5602426686069
TS_30	0_1	532.7116274085208
	0_2	1063.5126769615433
	0_3	1050.47732040022
	0_4	1019.7117203769199
	0_5	1561.540804726185
	1_2	821.7666324765139
	1_3	795.956208843006
	1_4	730.5884388922664
	1_5	1919.8083936594473
	2_3	79.32046479086036
	2_4	162.8837014841792
	2_5	1665.6360267387038
	3_4	94.92398863452915
	3_5	1687.5855174695707
	4_5	1746.2950819272994
TS_31	0_1	566.3954111347482
	0_2	565.0266629493209
	0_3	513.7175890074609
	0_4	259.9495880893574
	0_5	57.742525545222065
	0_6	877.1216506064842
	0_7	866.5449581763686
	0_8	1085.5888502746886
	1_2	76.30505964851443
	1_3	111.295
	1_4	334.67510291589315
	1_5	534.0692353435564
	1_6	342.3188924148783
	1_7	862.2654688592086
	1_8	719.6162392593784
	2_3	57.2376
	2_4	316.2182839203936
	2_5	526.3749243959385
	2_6	373.12803531814774
	2_7	893.1138121206727
	2_8	750.5479818877413
	3_4	261.30206626683054
	3_5	473.183936742933
	3_6	424.40286773526725
	3_7	885.2171640185366
	3_8	780.4191784168988
	4_5	214.05685339066585
	4_6	658.1145595224594
	4_7	861.0690052354482
	4_8	931.6756513194556
	5_6	849.3007332283455
	5_7	875.3917406362938
	5_8	1069.7531221041436
	6_7	855.8086889778339
	6_8	477.79435128206956
	7_8	600.9690825376182
TS_32	0_1	865.4384556374808
TS_33	0_1	47.13370532173067
	0_2	1108.1437212775236
	1_2	1092.2614964555323
TS_34	0_1	334.40838594238306
	0_2	881.9932481560908
	0_3	979.2712795639054
	1_2	1186.999766250359
	1_3	1067.392506618624
	2_3	875.5985601979286

## Sheet: Fig 2F
Number of T3SSs contacting or not the vacuole membrane related to the vacuole state
State of the vacuole	In contact	No contact
Intact	40	9
Damaged	11	4
Rupture	25	11
