# Supplementary material for: The bacterial type three secretion system induces mechanoporation of vacuolar membranes
Source: PLoS Biol. 2025 May 1;23(5):e3003135. doi: 10.1371/journal.pbio.3003135 (PMC12045489; doi:10.1371/journal.pbio.3003135)
Supplement: S3 Data — (XLSX) [file pbio.3003135.s021.xlsx]

## Sheet: Fig3A-C_raw_measurements
Column1	Column3
Vacuole to bacteria OM distance (nm)	Code raw_data
148.4602643030123	TS_09
152.3517222048972	TS_09
148.4602643030123	TS_09
148.4602643030123	TS_09
148.4602643030123	TS_09
148.4602643030123	TS_09
147.9116704496014	TS_09
147.9116704496014	TS_09
145.73280221222055	TS_09
145.73280221222055	TS_09
145.73280221222055	TS_09
145.51455197395146	TS_09
145.51455197395146	TS_09
145.51455197395146	TS_09
145.51455197395146	TS_09
145.51455197395146	TS_09
145.51455197395146	TS_09
145.51455197395146	TS_09
145.51455197395146	TS_09
145.51455197395146	TS_09
145.51455197395146	TS_09
145.51455197395146	TS_09
145.51455197395146	TS_09
145.51455197395146	TS_09
145.51455197395146	TS_09
145.51455197395146	TS_09
145.51455197395146	TS_09
145.51455197395146	TS_09
145.51455197395146	TS_09
145.51455197395146	TS_09
145.51455197395146	TS_09
145.51455197395146	TS_09
141.82182566090847	TS_09
141.82182566090847	TS_09
141.82182566090847	TS_09
141.82182566090847	TS_09
141.82182566090847	TS_09
141.82182566090847	TS_09
141.82182566090847	TS_09
141.82182566090847	TS_09
141.82182566090847	TS_09
141.82182566090847	TS_09
141.82182566090847	TS_09
141.82182566090847	TS_09
141.82182566090847	TS_09
141.82182566090847	TS_09
141.82182566090847	TS_09
141.38064018215832	TS_09
141.38064018215832	TS_09
152.3517222048972	TS_09
152.3517222048972	TS_09
152.3517222048972	TS_09
152.3517222048972	TS_09
152.3517222048972	TS_09
152.3517222048972	TS_09
152.3517222048972	TS_09
152.3517222048972	TS_09
152.3517222048972	TS_09
152.3517222048972	TS_09
152.3517222048972	TS_09
152.3517222048972	TS_09
152.3517222048972	TS_09
152.3517222048972	TS_09
152.3517222048972	TS_09
152.3517222048972	TS_09
152.3517222048972	TS_09
152.3517222048972	TS_09
152.3517222048972	TS_09
152.3517222048972	TS_09
152.3517222048972	TS_09
150.30322569687087	TS_09
152.3517222048972	TS_09
152.3517222048972	TS_09
152.3517222048972	TS_09
152.3517222048972	TS_09
148.4602643030123	TS_09
148.4602643030123	TS_09
148.4602643030123	TS_09
148.4602643030123	TS_09
148.99487002010727	TS_09
148.4602643030123	TS_09
148.4602643030123	TS_09
152.3517222048972	TS_09
152.3517222048972	TS_09
152.3517222048972	TS_09
148.4602643030123	TS_09
148.4602643030123	TS_09
148.4602643030123	TS_09
148.4602643030123	TS_09
148.4602643030123	TS_09
148.4602643030123	TS_09
152.3517222048972	TS_09
152.3517222048972	TS_09
147.9116704496014	TS_09
147.9116704496014	TS_09
148.4602643030123	TS_09
148.4602643030123	TS_09
148.4602643030123	TS_09
148.4602643030123	TS_09
147.9116704496014	TS_09
147.9116704496014	TS_09
146.8238447657075	TS_09
147.9116704496014	TS_09
147.9116704496014	TS_09
148.4602643030123	TS_09
148.4602643030123	TS_09
145.73280221222055	TS_09
146.35720152090525	TS_09
147.9116704496014	TS_09
147.9116704496014	TS_09
147.9116704496014	TS_09
147.9116704496014	TS_09
145.73280221222055	TS_09
146.35720152090525	TS_09
145.73280221222055	TS_09
145.73280221222055	TS_09
145.73280221222055	TS_09
145.73280221222055	TS_09
145.73280221222055	TS_09
145.73280221222055	TS_09
145.73280221222055	TS_09
145.73280221222055	TS_09
145.73280221222055	TS_09
145.73280221222055	TS_09
145.73280221222055	TS_09
145.51455197395146	TS_09
145.2175771620214	TS_09
144.74962525112426	TS_09
145.51455197395146	TS_09
145.51455197395146	TS_09
145.51455197395146	TS_09
145.51455197395146	TS_09
145.51455197395146	TS_09
143.5674308082239	TS_09
145.51455197395146	TS_09
145.51455197395146	TS_09
145.51455197395146	TS_09
145.51455197395146	TS_09
143.5674308082239	TS_09
143.5674308082239	TS_09
145.51455197395146	TS_09
145.51455197395146	TS_09
145.51455197395146	TS_09
145.51455197395146	TS_09
143.5674308082239	TS_09
143.5674308082239	TS_09
143.5674308082239	TS_09
145.51455197395146	TS_09
145.51455197395146	TS_09
145.51455197395146	TS_09
142.1093818323678	TS_09
141.7753148293516	TS_09
142.1093818323678	TS_09
143.5674308082239	TS_09
145.51455197395146	TS_09
145.51455197395146	TS_09
141.7753148293516	TS_09
141.7753148293516	TS_09
141.7753148293516	TS_09
141.7753148293516	TS_09
141.7753148293516	TS_09
145.51455197395146	TS_09
145.51455197395146	TS_09
141.7753148293516	TS_09
141.7753148293516	TS_09
141.7753148293516	TS_09
141.0210193433772	TS_09
141.39946065431866	TS_09
141.82182566090847	TS_09
141.82182566090847	TS_09
140.4259766939987	TS_09
141.0210193433772	TS_09
141.0210193433772	TS_09
141.39946065431866	TS_09
141.82182566090847	TS_09
141.82182566090847	TS_09
141.82182566090847	TS_09
141.39946065431866	TS_09
141.82182566090847	TS_09
141.82182566090847	TS_09
141.82182566090847	TS_09
141.82182566090847	TS_09
141.39946065431866	TS_09
141.82182566090847	TS_09
141.82182566090847	TS_09
141.82182566090847	TS_09
141.82182566090847	TS_09
140.89620793109808	TS_09
141.38064018215832	TS_09
141.38064018215832	TS_09
141.38064018215832	TS_09
141.38064018215832	TS_09
141.38064018215832	TS_09
140.3928725677211	TS_09
140.90750052497808	TS_09
140.67556857387612	TS_09
140.67556857387612	TS_09
140.67556857387612	TS_09
140.67556857387612	TS_09
140.6324038482296	TS_09
140.1704608288505	TS_09
140.67556857387612	TS_09
140.39624691902546	TS_09
140.39624691902546	TS_09
140.39624691902546	TS_09
140.39624691902546	TS_09
140.39624691902546	TS_09
140.31905978622137	TS_09
139.66201676244518	TS_09
139.66201676244518	TS_09
139.66201676244518	TS_09
139.66201676244518	TS_09
139.11010031520337	TS_09
139.11010031520337	TS_09
139.11010031520337	TS_09
139.01047647322895	TS_09
139.01047647322895	TS_09
139.01047647322895	TS_09
139.01047647322895	TS_09
139.01047647322895	TS_09
139.01047647322895	TS_09
139.01047647322895	TS_09
139.01047647322895	TS_09
138.0682934440583	TS_09
138.0682934440583	TS_09
138.0682934440583	TS_09
138.0682934440583	TS_09
139.01047647322895	TS_09
137.06289099745715	TS_09
137.06289099745715	TS_09
137.06289099745715	TS_09
137.06289099745715	TS_09
136.17787486645722	TS_09
136.17787486645722	TS_09
136.17787486645722	TS_09
136.17787486645722	TS_09
160.13671218492664	TS_09
160.13671218492664	TS_09
160.13671218492664	TS_09
160.13671218492664	TS_09
160.13671218492664	TS_09
159.17916853289262	TS_09
156.84987091675617	TS_09
160.13671218492664	TS_09
153.94180811448632	TS_09
153.94180811448632	TS_09
153.00003441289863	TS_09
153.94180811448632	TS_09
153.94180811448632	TS_09
153.94180811448632	TS_09
153.94180811448632	TS_09
153.94180811448632	TS_09
160.13671218492664	TS_09
152.64704876530624	TS_09
152.64704876530624	TS_09
153.94180811448632	TS_09
153.94180811448632	TS_09
152.3517222048972	TS_09
152.3517222048972	TS_09
152.3517222048972	TS_09
152.22290214589552	TS_09
152.64704876530624	TS_09
152.22290214589552	TS_09
152.23639866217863	TS_09
152.23639866217863	TS_09
152.3517222048972	TS_09
152.3517222048972	TS_09
152.3517222048972	TS_09
151.51384894297186	TS_09
152.23639866217863	TS_09
152.23639866217863	TS_09
152.3517222048972	TS_09
152.3517222048972	TS_09
152.3517222048972	TS_09
152.3517222048972	TS_09
151.00188556139778	TS_09
150.3991179065492	TS_09
151.6640079147555	TS_09
152.3517222048972	TS_09
152.3517222048972	TS_09
152.3517222048972	TS_09
150.30322569687087	TS_09
149.76024997677663	TS_09
151.00188556139778	TS_09
152.3517222048972	TS_09
152.3517222048972	TS_09
149.35096909190986	TS_09
149.17584502231222	TS_09
148.69655362220064	TS_09
150.30322569687087	TS_09
150.30322569687087	TS_09
151.6640079147555	TS_09
152.3517222048972	TS_09
148.36867992310118	TS_09
148.09668492246922	TS_09
147.49500104312767	TS_09
148.99487002010727	TS_09
148.99487002010727	TS_09
148.99487002010727	TS_09
150.30322569687087	TS_09
147.54383206390963	TS_09
146.92368522853516	TS_09
148.4021741394101	TS_09
148.99487002010727	TS_09
146.6232049532391	TS_09
146.32558375983257	TS_09
145.78220071606899	TS_09
147.20932131055815	TS_09
147.81334104055017	TS_09
148.4602643030123	TS_09
148.4602643030123	TS_09
145.86906230617245	TS_09
145.22471823278886	TS_09
146.67439472179433	TS_09
147.34804370864416	TS_09
147.9116704496014	TS_09
147.9116704496014	TS_09
144.8816363118323	TS_09
144.64108597960293	TS_09
144.24590864593023	TS_09
145.5635046841116	TS_09
146.17398300008017	TS_09
146.8238447657075	TS_09
147.9116704496014	TS_09
143.9922132460634	TS_09
143.71794610711675	TS_09
143.38204347616724	TS_09
144.49517423486282	TS_09
145.11904701816835	TS_09
145.7773806016342	TS_09
146.35720152090525	TS_09
146.35720152090525	TS_09
143.42141679306627	TS_09
143.1372912572138	TS_09
143.8254730402027	TS_09
144.65597322969253	TS_09
145.33495038474408	TS_09
146.35720152090525	TS_09
142.99551308973398	TS_09
142.63403215085674	TS_09
142.20981107725274	TS_09
143.62589083568895	TS_09
144.23777711447215	TS_09
144.85132606350356	TS_09
145.43473817532345	TS_09
142.43960009359466	TS_09
141.68385933954778	TS_09
143.15619782255567	TS_09
143.85594806208366	TS_09
144.63451019427012	TS_09
141.91602293150194	TS_09
141.2109317695272	TS_09
142.65579436376888	TS_09
143.36029726623505	TS_09
144.06015181524452	TS_09
141.41293157542847	TS_09
140.8597495498876	TS_09
142.1869577253164	TS_09
142.88240422432546	TS_09
143.5674308082239	TS_09
140.76693379697483	TS_09
140.38430777616648	TS_09
140.08719080303888	TS_09
141.29388156259404	TS_09
141.82233288859638	TS_09
142.46289200848096	TS_09
142.46289200848096	TS_09
140.3453284096449	TS_09
139.7848850240454	TS_09
140.94757701509678	TS_09
141.5463164075826	TS_09
142.1093818323678	TS_09
142.1093818323678	TS_09
142.1093818323678	TS_09
139.96226092559405	TS_09
139.4627808311006	TS_09
140.56507999575453	TS_09
141.23617382475632	TS_09
141.7753148293516	TS_09
141.7753148293516	TS_09
139.5681508272039	TS_09
139.20091285532405	TS_09
140.11643433046117	TS_09
140.81734474065956	TS_09
141.7753148293516	TS_09
139.1784245079633	TS_09
138.80556341722613	TS_09
139.52757138375492	TS_09
140.26357411118585	TS_09
140.26357411118585	TS_09
140.4259766939987	TS_09
141.0210193433772	TS_09
138.97156985596	TS_09
138.2780214575385	TS_09
139.6854672765403	TS_09
140.4259766939987	TS_09
140.55241097004125	TS_09
138.38567285430508	TS_09
137.72644259679353	TS_09
139.10348933140037	TS_09
139.85970812702593	TS_09
140.55241097004125	TS_09
141.0210193433772	TS_09
137.76717478537407	TS_09
137.1950248490897	TS_09
138.4931145018017	TS_09
139.27574375478437	TS_09
140.16337806071334	TS_09
137.01544713468175	TS_09
137.84143401057472	TS_09
138.6335977147316	TS_09
139.44278487722775	TS_09
140.12221173501658	TS_09
136.47616462811612	TS_09
137.2025604339242	TS_09
137.98458553413053	TS_09
138.79357706282164	TS_09
139.65596171972155	TS_09
140.39624691902546	TS_09
136.63117988179695	TS_09
136.12609590080146	TS_09
137.3063144641776	TS_09
138.09420848479007	TS_09
138.9192739196859	TS_09
139.79095661880476	TS_09
140.39624691902546	TS_09
136.1069652380038	TS_09
135.7404910534234	TS_09
136.54701177670026	TS_09
137.3774510243927	TS_09
138.2110877493745	TS_09
139.00175735400356	TS_09
139.66201676244518	TS_09
135.9518034940471	TS_09
135.39822546446743	TS_09
136.64369626792583	TS_09
137.50419212767778	TS_09
138.31065119672363	TS_09
139.11010031520337	TS_09
135.47992759162105	TS_09
135.15191136635056	TS_09
135.92785296442423	TS_09
136.80808792803393	TS_09
137.6745119098877	TS_09
138.43590441042508	TS_09
139.01047647322895	TS_09
135.37241555447872	TS_09
134.84615192199533	TS_09
136.0955605154973	TS_09
136.97813692472354	TS_09
138.0682934440583	TS_09
134.90214758128815	TS_09
134.589796209961	TS_09
135.28997388922622	TS_09
136.16781039573178	TS_09
137.06289099745715	TS_09
137.06289099745715	TS_09
134.53665697231867	TS_09
135.3715664215036	TS_09
136.17787486645722	TS_09
136.17787486645722	TS_09
136.17787486645722	TS_09
133.73554166589906	TS_09
135.3715664215036	TS_09
136.17787486645722	TS_09
136.17787486645722	TS_09
136.17787486645722	TS_09
136.17787486645722	TS_09
133.0538970807821	TS_09
133.0538970807821	TS_09
133.0538970807821	TS_09
136.17787486645722	TS_09
136.17787486645722	TS_09
136.17787486645722	TS_09
133.0538970807821	TS_09
133.0538970807821	TS_09
133.0538970807821	TS_09
136.17787486645722	TS_09
133.0538970807821	TS_09
132.36929530857333	TS_09
132.36929530857333	TS_09
132.36929530857333	TS_09
131.24094234741918	TS_09
131.24094234741918	TS_09
162.49000125736129	TS_09
162.49000125736129	TS_09
162.49000125736129	TS_09
160.9196831625757	TS_09
160.9196831625757	TS_09
161.39258953242	TS_09
160.9196831625757	TS_09
160.1977953775719	TS_09
162.49000125736129	TS_09
159.73739204669067	TS_09
159.28718155862413	TS_09
158.6238484118338	TS_09
160.84997509550726	TS_09
161.82725075179454	TS_09
158.17996705324887	TS_09
157.77883676083175	TS_09
157.19455320819904	TS_09
159.17916853289262	TS_09
160.13671218492664	TS_09
160.13671218492664	TS_09
156.84987091675617	TS_09
156.43431808256668	TS_09
155.75560203259653	TS_09
156.84987091675617	TS_09
159.17916853289262	TS_09
160.13671218492664	TS_09
160.13671218492664	TS_09
155.04579272311625	TS_09
155.04579272311625	TS_09
156.84987091675617	TS_09
156.84987091675617	TS_09
159.17916853289262	TS_09
152.7955264700922	TS_09
152.63526202256978	TS_09
152.07979107916938	TS_09
153.65769695465593	TS_09
153.35604120532253	TS_09
154.6192956472815	TS_09
154.23347475371307	TS_09
154.6192956472815	TS_09
154.6192956472815	TS_09
156.84987091675617	TS_09
152.11596374128587	TS_09
151.56277116853641	TS_09
152.9765192278741	TS_09
153.94180811448632	TS_09
153.94180811448632	TS_09
150.42788568395133	TS_09
150.28759290067114	TS_09
149.68844732491604	TS_09
151.25675760630605	TS_09
150.92051538430545	TS_09
151.80945814951906	TS_09
152.38121002058358	TS_09
153.00003441289863	TS_09
149.72629369956246	TS_09
149.08185349078641	TS_09
150.63991355699602	TS_09
151.33524845531053	TS_09
151.98284152317626	TS_09
148.77355177623676	TS_09
148.47184569088083	TS_09
147.95334420655487	TS_09
149.38075622215396	TS_09
150.09668633223907	TS_09
150.9940897451062	TS_09
148.01360288031412	TS_09
147.47379460269465	TS_09
148.80993885104584	TS_09
149.50858595426504	TS_09
150.34925018167488	TS_09
147.09034719946553	TS_09
146.9545926405728	TS_09
146.21197179999413	TS_09
147.65770444934873	TS_09
148.28333615856283	TS_09
148.9426994266665	TS_09
149.5103208996086	TS_09
146.18393577656204	TS_09
145.62063043758988	TS_09
147.10945521784217	TS_09
147.79377509747152	TS_09
148.48932184044105	TS_09
144.98402394141587	TS_09
145.23966560353804	TS_09
145.83551594995367	TS_09
146.52893519353418	TS_09
147.44319171003923	TS_09
144.7435334450001	TS_09
145.3516216632347	TS_09
146.0132877713813	TS_09
146.62947413988965	TS_09
143.55173356551435	TS_09
144.23024243069798	TS_09
144.86519417605527	TS_09
145.69254777305892	TS_09
142.99003492196533	TS_09
143.70186924596592	TS_09
144.33523949374543	TS_09
144.92132961049754	TS_09
142.48289270166802	TS_09
143.21801874220878	TS_09
143.96406768643828	TS_09
141.99546099690667	TS_09
142.9359929965575	TS_09
141.5551907954675	TS_09
142.24450915346154	TS_09
142.81744050093948	TS_09
141.1470291998274	TS_09
142.01598545748155	TS_09
140.7385161244963	TS_09
141.44732458709493	TS_09
140.3730693862111	TS_09
140.97248299269756	TS_09
140.04463724557607	TS_09
140.49501298949681	TS_09
139.76118254507966	TS_09
139.50595196535292	TS_09
139.27674279422052	TS_09
138.19290871486962	TS_09
139.0671452948825	TS_09
137.54310721133723	TS_09
138.21149354736517	TS_09
138.7701712546203	TS_09
136.91281786072793	TS_09
137.56198096090043	TS_09
138.19583839476593	TS_09
136.30492885007246	TS_09
136.95527022269223	TS_09
137.6153449033841	TS_09
135.72681515152175	TS_09
136.35737555037358	TS_09
137.04443313168196	TS_09
135.72681515152175	TS_09
135.72681515152175	TS_09
135.72715026796976	TS_09
136.4658563475723	TS_09
134.99462238236669	TS_09
134.99462238236669	TS_09
134.99462238236669	TS_09
134.99462238236669	TS_09
135.62692977386138	TS_09
136.22590537815907	TS_09
134.24701627631146	TS_09
132.21416711033714	TS_09
134.24701627631146	TS_09
134.24701627631146	TS_09
134.90022469797736	TS_09
135.66389418497153	TS_09
132.21416711033714	TS_09
132.21416711033714	TS_09
132.21416711033714	TS_09
133.44980159370863	TS_09
134.16897701237968	TS_09
134.90342678936724	TS_09
135.58170984154876	TS_09
132.21416711033714	TS_09
132.05239390172719	TS_09
132.67129440898995	TS_09
133.41081332343825	TS_09
134.1735154030991	TS_09
134.94279549045916	TS_09
132.13235530295367	TS_09
131.84112898679018	TS_09
132.62082716058532	TS_09
133.44427419591474	TS_09
134.19009829112412	TS_09
134.90559485883435	TS_09
132.08439435713976	TS_09
131.55074443864316	TS_09
132.73976398396766	TS_09
133.51067163482998	TS_09
134.36513501883886	TS_09
131.65147321673913	TS_09
131.5502641322099	TS_09
132.0872860382588	TS_09
132.8177443833451	TS_09
133.62278343283234	TS_09
134.3660060257877	TS_09
131.6906103011649	TS_09
131.62584400010078	TS_09
132.1458248240431	TS_09
132.94146929795738	TS_09
133.88634856401717	TS_09
131.76060327818686	TS_09
131.6654001342694	TS_09
132.21288788026862	TS_09
132.99539512045374	TS_09
133.73554166589906	TS_09
131.76145606838256	TS_09
131.48130402106594	TS_09
132.20889863748118	TS_09
133.0337956996374	TS_09
133.0538970807821	TS_09
131.66010428638677	TS_09
131.0396706491306	TS_09
132.33488065786395	TS_09
133.0538970807821	TS_09
133.0538970807821	TS_09
131.26315645616157	TS_09
130.8127056688321	TS_09
131.6601420698208	TS_09
132.36929530857333	TS_09
132.36929530857333	TS_09
132.36929530857333	TS_09
132.36929530857333	TS_09
131.03680086749785	TS_09
131.2840777512117	TS_09
131.15984642169542	TS_09
131.68528389634326	TS_09
131.68528389634326	TS_09
131.68528389634326	TS_09
131.24094234741918	TS_09
131.24094234741918	TS_09
131.24094234741918	TS_09
131.24094234741918	TS_09
131.24094234741918	TS_09
131.24094234741918	TS_09
131.24094234741918	TS_09
131.24094234741918	TS_09
130.29335611228748	TS_09
130.29335611228748	TS_09
130.29335611228748	TS_09
130.29335611228748	TS_09
130.29335611228748	TS_09
130.29335611228748	TS_09
130.29335611228748	TS_09
130.29335611228748	TS_09
130.29335611228748	TS_09
128.19338856409416	TS_09
128.19338856409416	TS_09
128.19338856409416	TS_09
128.19338856409416	TS_09
128.19338856409416	TS_09
128.19338856409416	TS_09
128.19338856409416	TS_09
160.0726170573511	TS_09
160.0726170573511	TS_09
159.56238233697047	TS_09
159.56238233697047	TS_09
159.56238233697047	TS_09
159.56238233697047	TS_09
160.0726170573511	TS_09
159.56238233697047	TS_09
162.49000125736129	TS_09
159.56238233697047	TS_09
158.0747527371346	TS_09
157.89234902746105	TS_09
159.56238233697047	TS_09
158.0747527371346	TS_09
160.0726170573511	TS_09
160.0726170573511	TS_09
162.49000125736129	TS_09
158.40004487519334	TS_09
157.89234902746105	TS_09
157.48636421744632	TS_09
159.56238233697047	TS_09
160.0726170573511	TS_09
160.0726170573511	TS_09
160.9196831625757	TS_09
156.82163868991668	TS_09
158.05156260276647	TS_09
159.03280340965281	TS_09
160.0726170573511	TS_09
160.9196831625757	TS_09
155.71013643695395	TS_09
155.41588707803652	TS_09
154.8218980625216	TS_09
156.69173448721568	TS_09
157.54573836151218	TS_09
158.4897010999062	TS_09
159.67736430502526	TS_09
154.5607822705643	TS_09
154.13154188010697	TS_09
153.63507157999803	TS_09
155.47033935431617	TS_09
156.25669702359792	TS_09
157.07792254951713	TS_09
158.15440635337075	TS_09
152.36478658771813	TS_09
151.97523809381704	TS_09
151.51096484712073	TS_09
153.3999537040915	TS_09
152.77710158175233	TS_09
154.20932156216455	TS_09
155.03862723092345	TS_09
155.82654965451152	TS_09
156.78020247782317	TS_09
151.81168037209667	TS_09
151.1557087134047	TS_09
152.72040854993085	TS_09
153.6047132127629	TS_09
154.5252300980349	TS_09
155.59777562913806	TS_09
151.1385095297123	TS_09
150.60149240195824	TS_09
150.00402763518105	TS_09
151.6881813020862	TS_09
152.23959988082657	TS_09
152.92058280442538	TS_09
153.90558405370464	TS_09
154.84068560940347	TS_09
150.00402763518105	TS_09
150.6236589682694	TS_09
151.26991308911724	TS_09
152.01990964524003	TS_09
150.16192516462445	TS_09
150.62915375850153	TS_09
151.40294391234153	TS_09
149.76268837138394	TS_09
149.76268837138394	TS_09
148.79678926556952	TS_09
148.79678926556952	TS_09
147.72444782249744	TS_09
147.31979235632983	TS_09
145.53760818275578	TS_09
132.21416711033714	TS_09
132.21416711033714	TS_09
129.86336353232377	TS_09
129.86336353232377	TS_09
129.86336353232377	TS_09
132.21416711033714	TS_09
129.86336353232377	TS_09
129.86336353232377	TS_09
130.7847518633182	TS_09
131.5603856334299	TS_09
128.16719185610853	TS_09
128.7621336691392	TS_09
129.98920793697505	TS_09
130.98632212642133	TS_09
128.56006963057268	TS_09
128.18541609863044	TS_09
129.31402594550406	TS_09
130.2273444945405	TS_09
131.06162829342983	TS_09
128.2528298831743	TS_09
128.2619273219465	TS_09
128.7162418326171	TS_09
129.600539822614	TS_09
130.41589885921195	TS_09
131.15698140602586	TS_09
129.16127868785264	TS_09
129.79301785577016	TS_09
130.5072503166464	TS_09
131.21521175779776	TS_09
128.60399740209067	TS_09
129.22765953791728	TS_09
129.91812120634847	TS_09
130.61877367692287	TS_09
131.25120611573578	TS_09
128.08341814799581	TS_09
128.0195992061647	TS_09
128.61296947898023	TS_09
129.34453911088843	TS_09
130.0855146921426	TS_09
130.8074988142457	TS_09
128.26845598810232	TS_09
128.18100732325658	TS_09
128.7432242273492	TS_09
129.50448443113103	TS_09
130.3396669519215	TS_09
128.35444262484856	TS_09
128.17885578926322	TS_09
128.8420613275934	TS_09
129.61490468252427	TS_09
130.36824355603875	TS_09
130.82016211049014	TS_09
128.4256736170311	TS_09
128.02750848893518	TS_09
128.9909658125182	TS_09
129.64320947395362	TS_09
130.2618022906206	TS_09
130.7935838031185	TS_09
128.1388026010733	TS_09
128.04303384307948	TS_09
128.44210208820067	TS_09
129.01488722700523	TS_09
129.62246834734236	TS_09
130.29335611228748	TS_09
128.1254614880551	TS_09
127.89077326347821	TS_09
128.41204241419496	TS_09
128.98000522783218	TS_09
128.98000522783218	TS_09
130.29335611228748	TS_09
130.29335611228748	TS_09
127.99692983595257	TS_09
127.59272743346267	TS_09
128.40267944904585	TS_09
128.19338856409416	TS_09
128.19338856409416	TS_09
128.19338856409416	TS_09
127.64858786729192	TS_09
127.38868801019099	TS_09
127.84573034261238	TS_09
128.19338856409416	TS_09
128.19338856409416	TS_09
128.19338856409416	TS_09
128.19338856409416	TS_09
127.34231602904387	TS_09
127.34231602904387	TS_09
127.4711617305243	TS_09
127.51556149974118	TS_09
127.36560103228348	TS_09
127.68511155116747	TS_09
127.68511155116747	TS_09
127.34231602904387	TS_09
127.34231602904387	TS_09
127.34231602904387	TS_09
127.34231602904387	TS_09
127.34231602904387	TS_09
127.34231602904387	TS_09
127.34231602904387	TS_09
127.34231602904387	TS_09
127.34231602904387	TS_09
127.34231602904387	TS_09
127.34231602904387	TS_09
127.34231602904387	TS_09
127.34231602904387	TS_09
127.34231602904387	TS_09
126.49733450931694	TS_09
127.34231602904387	TS_09
127.34231602904387	TS_09
126.49733450931694	TS_09
127.34231602904387	TS_09
157.4058687746322	TS_09
157.4058687746322	TS_09
157.33428355508732	TS_09
158.03776025035958	TS_09
157.06802814642003	TS_09
157.01900501242648	TS_09
157.06802814642003	TS_09
157.06802814642003	TS_09
157.12847577828614	TS_09
157.33428355508732	TS_09
157.33428355508732	TS_09
157.33428355508732	TS_09
159.56238233697047	TS_09
157.49291750228778	TS_09
157.06802814642003	TS_09
157.06802814642003	TS_09
157.49291750228778	TS_09
157.49291750228778	TS_09
158.0747527371346	TS_09
159.56238233697047	TS_09
156.2933560719072	TS_09
155.84744807032195	TS_09
155.4447762634731	TS_09
157.49291750228778	TS_09
156.68816135131235	TS_09
157.49291750228778	TS_09
158.0747527371346	TS_09
158.0747527371346	TS_09
155.3560452558932	TS_09
154.8129337085051	TS_09
154.329468429984	TS_09
156.24707127352445	TS_09
156.99360699150375	TS_09
158.0747527371346	TS_09
154.69002435970663	TS_09
153.81533632049042	TS_09
155.71908491587067	TS_09
156.8536479562009	TS_09
153.66214547356037	TS_09
153.1668516441439	TS_09
152.74814473698592	TS_09
154.5259732394594	TS_09
155.45987369878284	TS_09
151.44221090391298	TS_09
151.11093954766773	TS_09
150.66787108613985	TS_09
152.6550115105715	TS_09
151.93801198000276	TS_09
153.48506927331562	TS_09
154.33523764602037	TS_09
150.40824893663546	TS_09
150.10785935480945	TS_09
149.86885375357525	TS_09
151.26690416198912	TS_09
152.0767864714058	TS_09
153.2880044446208	TS_09
150.2491980900415	TS_09
151.1557177197823	TS_09
150.11067664330798	TS_09
150.68014979171153	TS_09
150.00402763518105	TS_09
127.53853305322869	TS_09
127.02519489105536	TS_09
127.75374421574286	TS_09
126.56150817733418	TS_09
127.29296770925757	TS_09
127.89236414598032	TS_09
125.34431805279544	TS_09
126.09678441433309	TS_09
126.855981883477	TS_09
127.57219843619664	TS_09
125.08589538364598	TS_09
125.51012556702018	TS_09
125.90225681165444	TS_09
126.52888481158679	TS_09
127.13040193420437	TS_09
127.70357499970495	TS_09
126.1349416894623	TS_09
125.49097035702582	TS_09
126.21743194269578	TS_09
126.42523993847406	TS_09
126.85168954485901	TS_09
127.33483348508413	TS_09
127.78070114538009	TS_09
125.9159581741841	TS_09
126.23129251963654	TS_09
126.21542150516139	TS_09
126.3897702339804	TS_09
126.67016016043861	TS_09
127.03723171806824	TS_09
127.45322137224083	TS_09
126.3465356965187	TS_09
126.47541931775582	TS_09
126.34061019655435	TS_09
126.49857835599049	TS_09
126.76493088236685	TS_09
127.15278122415815	TS_09
126.46805486945716	TS_09
126.42901281397367	TS_09
126.35744825956748	TS_09
126.35864728634944	TS_09
126.51985944162689	TS_09
126.76757471730231	TS_09
127.05401477053893	TS_09
127.19580858973767	TS_09
126.31336986228665	TS_09
126.23626922203722	TS_09
126.27639264149155	TS_09
126.27173188269373	TS_09
126.40877037683398	TS_09
126.61510426859299	TS_09
126.79489623867377	TS_09
127.01375431789283	TS_09
126.17005607003428	TS_09
126.11848945173303	TS_09
125.99415721564355	TS_09
126.10671258116014	TS_09
126.20658231504355	TS_09
126.35169392897363	TS_09
126.49733450931694	TS_09
126.49733450931694	TS_09
126.49733450931694	TS_09
126.49733450931694	TS_09
125.91569354869542	TS_09
125.7497815844497	TS_09
125.88445186322328	TS_09
125.9300588781915	TS_09
125.9739144908499	TS_09
125.9739144908499	TS_09
125.9739144908499	TS_09
125.0505675013343	TS_09
125.0505675013343	TS_09
125.0505675013343	TS_09
125.62507213188131	TS_09
125.39009166466629	TS_09
125.59968313560923	TS_09
125.54855439263626	TS_09
125.0505675013343	TS_09
125.0505675013343	TS_09
125.0505675013343	TS_09
125.0505675013343	TS_09
125.0505675013343	TS_09
125.21675007699375	TS_09
125.0505675013343	TS_09
125.0505675013343	TS_09
125.0505675013343	TS_09
125.0505675013343	TS_09
125.0505675013343	TS_09
125.0505675013343	TS_09
125.0505675013343	TS_09
125.0505675013343	TS_09
125.0505675013343	TS_09
125.0505675013343	TS_09
125.0505675013343	TS_09
125.0505675013343	TS_09
125.0505675013343	TS_09
158.03776025035958	TS_09
158.17013809659446	TS_09
158.03776025035958	TS_09
158.17013809659446	TS_09
158.17013809659446	TS_09
157.12847577828614	TS_09
156.71411984990357	TS_09
156.41081134011944	TS_09
157.33428355508732	TS_09
157.33428355508732	TS_09
157.33428355508732	TS_09
157.4058687746322	TS_09
157.4058687746322	TS_09
157.4058687746322	TS_09
158.03776025035958	TS_09
158.03776025035958	TS_09
158.03776025035958	TS_09
158.03776025035958	TS_09
156.3991487546693	TS_09
155.91164172086872	TS_09
155.5602746977891	TS_09
157.01900501242648	TS_09
157.12847577828614	TS_09
157.12847577828614	TS_09
157.33428355508732	TS_09
157.4058687746322	TS_09
154.39705495111428	TS_09
154.0176027475369	TS_09
153.62485799619347	TS_09
155.49414742656757	TS_09
154.79305787591363	TS_09
156.38300897172195	TS_09
157.01900501242648	TS_09
157.01900501242648	TS_09
153.508739238136	TS_09
153.0384829614136	TS_09
152.66935894084003	TS_09
154.37899726236108	TS_09
155.01788921762167	TS_09
155.92035814410485	TS_09
157.06802814642003	TS_09
152.6037626769681	TS_09
152.0780972710487	TS_09
151.64977636065785	TS_09
153.41243137256924	TS_09
154.0341293582181	TS_09
154.92294655836028	TS_09
151.94205328648903	TS_09
151.17967208709902	TS_09
152.93879903941408	TS_09
153.9585859066516	TS_09
149.93318520158888	TS_09
149.76770373098702	TS_09
149.30612693896032	TS_09
150.98385420148128	TS_09
150.43197906810616	TS_09
151.79079048962691	TS_09
152.46336190415752	TS_09
153.29186646917913	TS_09
148.81430745373834	TS_09
148.8416908327987	TS_09
148.7409229015209	TS_09
149.7372693473297	TS_09
150.42346319147492	TS_09
151.2583768063124	TS_09
152.36405529801394	TS_09
148.5737765248628	TS_09
149.34105462996362	TS_09
150.24488552448284	TS_09
149.30188287336844	TS_09
124.85415389089128	TS_09
125.66678057028184	TS_09
126.65413855099436	TS_09
126.77949585359741	TS_09
126.35080929131384	TS_09
126.28533372942316	TS_09
126.16827104816312	TS_09
126.12789340513281	TS_09
126.01298655124923	TS_09
126.06827857606842	TS_09
125.92893956478517	TS_09
125.81933076567626	TS_09
126.0418603931809	TS_09
125.93267661449316	TS_09
125.67357523885613	TS_09
125.49666713265133	TS_09
126.0580983059077	TS_09
126.35541190499724	TS_09
125.588283137909	TS_09
125.23343144165176	TS_09
124.98174992606148	TS_09
124.67111270797311	TS_09
124.67111270797311	TS_09
125.84953112801136	TS_09
125.16974158293372	TS_09
125.4337179751364	TS_09
124.88792978251941	TS_09
124.58978910615593	TS_09
124.67111270797311	TS_09
124.67111270797311	TS_09
124.67111270797311	TS_09
124.67111270797311	TS_09
125.0505675013343	TS_09
124.75214553521643	TS_09
124.39074729501326	TS_09
123.9257808557602	TS_09
124.23340049803704	TS_09
124.23340049803704	TS_09
124.67111270797311	TS_09
124.67111270797311	TS_09
124.67111270797311	TS_09
124.67111270797311	TS_09
124.67111270797311	TS_09
123.9257808557602	TS_09
123.9257808557602	TS_09
123.9257808557602	TS_09
123.9257808557602	TS_09
124.67111270797311	TS_09
124.67111270797311	TS_09
124.67111270797311	TS_09
124.67111270797311	TS_09
119.43158736459687	TS_09
124.67111270797311	TS_09
123.9257808557602	TS_09
124.67111270797311	TS_09
119.43158736459687	TS_09
119.43158736459687	TS_09
158.17013809659446	TS_09
158.17013809659446	TS_09
158.03776025035958	TS_09
158.17013809659446	TS_09
158.17013809659446	TS_09
158.09434540993442	TS_09
158.17013809659446	TS_09
158.09434540993442	TS_09
158.09434540993442	TS_09
158.09434540993442	TS_09
157.981865707721	TS_09
156.0261638884791	TS_09
155.6508395861473	TS_09
155.40900298384565	TS_09
156.7775156751123	TS_09
156.20386869143533	TS_09
157.5019911594953	TS_09
156.89379751051567	TS_09
158.03776025035958	TS_09
157.55935768938957	TS_09
158.03776025035958	TS_09
158.17013809659446	TS_09
158.17013809659446	TS_09
158.17013809659446	TS_09
158.17013809659446	TS_09
155.3562842854906	TS_09
154.9731769503178	TS_09
154.6651317326188	TS_09
155.986875125078	TS_09
156.6075626885967	TS_09
157.4058687746322	TS_09
157.5019911594953	TS_09
158.03776025035958	TS_09
158.03776025035958	TS_09
152.95029315432527	TS_09
152.70722759125164	TS_09
152.4676021585332	TS_09
153.6457569370319	TS_09
153.27016468709823	TS_09
154.59117741787895	TS_09
154.00107897655909	TS_09
155.27873137106047	TS_09
155.9468547541953	TS_09
152.57828634516224	TS_09
152.35268182076445	TS_09
153.0117730982372	TS_09
154.0664409256186	TS_09
155.1506899813837	TS_09
151.44306258752354	TS_09
151.1304820985503	TS_09
150.73965614165988	TS_09
152.31738637445426	TS_09
151.7909170338525	TS_09
153.16996669430034	TS_09
150.59797364341517	TS_09
150.73965614165988	TS_09
150.59797364341517	TS_09
151.37962001955435	TS_09
152.16531946718678	TS_09
150.4512323030014	TS_09
150.59797364341517	TS_09
149.94598384901232	TS_09
150.4512323030014	TS_09
151.29876703229138	TS_09
149.1949036532012	TS_09
149.94598384901232	TS_09
149.1949036532012	TS_09
149.94598384901232	TS_09
149.94598384901232	TS_09
150.81714736015593	TS_09
149.1949036532012	TS_09
149.1949036532012	TS_09
125.31940589055817	TS_09
124.84440738568868	TS_09
124.54772793915033	TS_09
124.11546209752623	TS_09
124.09133291606827	TS_09
124.38803884048478	TS_09
123.89051925687191	TS_09
123.59378877153392	TS_09
123.9257808557602	TS_09
123.9257808557602	TS_09
123.9257808557602	TS_09
119.43158736459687	TS_09
122.9662563302786	TS_09
122.27891229185114	TS_09
123.16202343087414	TS_09
123.11036631679005	TS_09
122.91939288499985	TS_09
122.06310633005943	TS_09
122.06310633005943	TS_09
122.06310633005943	TS_09
119.74569519828223	TS_09
119.74569519828223	TS_09
119.43158736459687	TS_09
119.43158736459687	TS_09
119.43158736459687	TS_09
122.18681304933037	TS_09
122.13984412190807	TS_09
122.06310633005943	TS_09
122.06310633005943	TS_09
122.06310633005943	TS_09
119.74569519828223	TS_09
119.74569519828223	TS_09
119.43158736459687	TS_09
119.74569519828223	TS_09
119.43158736459687	TS_09
119.43158736459687	TS_09
119.43158736459687	TS_09
119.43158736459687	TS_09
119.43158736459687	TS_09
119.43158736459687	TS_09
119.43158736459687	TS_09
157.981865707721	TS_09
157.981865707721	TS_09
157.981865707721	TS_09
157.981865707721	TS_09
157.981865707721	TS_09
157.981865707721	TS_09
157.73132882173883	TS_09
157.34654426331235	TS_09
156.95754573900126	TS_09
156.80776587738293	TS_09
158.09434540993442	TS_09
157.43179894766007	TS_09
157.9919881926006	TS_09
157.9919881926006	TS_09
157.9919881926006	TS_09
157.981865707721	TS_09
157.981865707721	TS_09
154.8592987149819	TS_09
154.66764988469023	TS_09
154.43241034836038	TS_09
155.54895794768805	TS_09
155.1192185937404	TS_09
156.2786380819188	TS_09
155.72550940790273	TS_09
156.99383755361305	TS_09
156.32644445361282	TS_09
157.71641576441036	TS_09
158.09434540993442	TS_09
152.99419742724396	TS_09
152.80682710795455	TS_09
152.4339926647936	TS_09
153.75250711923474	TS_09
153.32619121611435	TS_09
154.42064056174675	TS_09
153.93910226551796	TS_09
155.06050893464044	TS_09
151.407221274353	TS_09
151.24602990246368	TS_09
151.24602990246368	TS_09
152.26287047528845	TS_09
151.86034993676438	TS_09
152.80246476503132	TS_09
153.54519703532938	TS_09
154.34773790560715	TS_09
150.5586970592828	TS_09
150.5586970592828	TS_09
150.5586970592828	TS_09
151.1724234577709	TS_09
152.01594949070716	TS_09
150.63844102595382	TS_09
150.5586970592828	TS_09
150.63844102595382	TS_09
151.2946552760013	TS_09
152.08299210798884	TS_09
150.3345487151191	TS_09
150.3345487151191	TS_09
150.3345487151191	TS_09
150.3345487151191	TS_09
150.5586970592828	TS_09
150.3345487151191	TS_09
150.3345487151191	TS_09
150.3345487151191	TS_09
150.3345487151191	TS_09
150.3345487151191	TS_09
149.1949036532012	TS_09
149.94598384901232	TS_09
121.90060645096754	TS_09
120.41756863142227	TS_09
120.63289168265916	TS_09
120.82838330860439	TS_09
121.20270064982083	TS_09
121.27488103629462	TS_09
121.29005572655737	TS_09
120.61779729052446	TS_09
120.61779729052446	TS_09
119.74569519828223	TS_09
119.74569519828223	TS_09
120.20597518407595	TS_09
120.3074630358466	TS_09
120.31111868896762	TS_09
119.76735086009568	TS_09
120.44455133591211	TS_09
120.35193953592983	TS_09
120.61779729052446	TS_09
120.05374358895246	TS_09
119.76123643044617	TS_09
119.74569519828223	TS_09
119.43158736459687	TS_09
119.43158736459687	TS_09
119.43158736459687	TS_09
119.43158736459687	TS_09
119.77982073700124	TS_09
119.29311214538751	TS_09
119.63471078398916	TS_09
119.64936920109763	TS_09
119.37818103114387	TS_09
119.91545180553213	TS_09
120.05374358895246	TS_09
119.76123643044617	TS_09
119.74569519828223	TS_09
119.41270985438359	TS_09
119.41270985438359	TS_09
119.43158736459687	TS_09
119.43158736459687	TS_09
119.43158736459687	TS_09
119.43158736459687	TS_09
119.25999958571224	TS_09
119.3995355266161	TS_09
119.4651346578598	TS_09
119.43158736459687	TS_09
119.43158736459687	TS_09
119.43158736459687	TS_09
118.02499845803212	TS_09
119.43158736459687	TS_09
119.43158736459687	TS_09
118.02499845803212	TS_09
118.02499845803212	TS_09
157.73132882173883	TS_09
157.73132882173883	TS_09
157.73132882173883	TS_09
157.73132882173883	TS_09
157.73132882173883	TS_09
155.01514260096806	TS_09
156.70767814258485	TS_09
156.30550549850574	TS_09
156.17736422160849	TS_09
157.28844000115546	TS_09
156.7195261519411	TS_09
157.72245181714345	TS_09
157.20428590567357	TS_09
157.73132882173883	TS_09
157.73132882173883	TS_09
157.73132882173883	TS_09
157.73132882173883	TS_09
153.291360788364	TS_09
153.21819281867815	TS_09
152.9807104860366	TS_09
153.39731646861048	TS_09
154.24153185239348	TS_09
154.01730410518044	TS_09
153.84979837082855	TS_09
154.8039048512895	TS_09
154.39858424165948	TS_09
155.3274761957207	TS_09
155.45242234665486	TS_09
155.7170219323625	TS_09
156.26673001459338	TS_09
155.79431451855888	TS_09
156.85173348020825	TS_09
157.37216226898755	TS_09
157.981865707721	TS_09
152.31990702969247	TS_09
152.235986762766	TS_09
151.90240018299727	TS_09
152.8273978367946	TS_09
152.59618901131668	TS_09
153.28123215505417	TS_09
153.59705758689717	TS_09
153.77497466448747	TS_09
154.21296234354367	TS_09
154.64238971440253	TS_09
155.23624675382092	TS_09
155.7748754912214	TS_09
156.3853160013419	TS_09
151.8844240829105	TS_09
151.4878425008945	TS_09
152.4413141401116	TS_09
152.93654098637342	TS_09
153.57705628666668	TS_09
154.1746414488301	TS_09
151.4878425008945	TS_09
151.4878425008945	TS_09
151.4878425008945	TS_09
151.4878425008945	TS_09
151.4878425008945	TS_09
151.5059233284295	TS_09
152.27295575177072	TS_09
151.4878425008945	TS_09
151.4878425008945	TS_09
151.24602990246368	TS_09
151.24602990246368	TS_09
150.5586970592828	TS_09
150.5586970592828	TS_09
150.5586970592828	TS_09
119.49754599633418	TS_09
119.54560565735699	TS_09
119.79874784823629	TS_09
117.66288231644212	TS_09
117.89453539938708	TS_09
118.4277439898733	TS_09
119.02942716540278	TS_09
119.08741089248858	TS_09
119.23270206323636	TS_09
117.47513787116694	TS_09
117.54912424808964	TS_09
117.16540531384963	TS_09
117.90898521425042	TS_09
118.51291835163569	TS_09
118.38437436934855	TS_09
118.72217698572199	TS_09
118.88621871779698	TS_09
118.39108617068517	TS_09
118.76416333519931	TS_09
118.02499845803212	TS_09
118.02499845803212	TS_09
117.14266918483096	TS_09
116.74746668514895	TS_09
117.48049350680023	TS_09
117.70865410774296	TS_09
117.90593107779402	TS_09
118.10645031340553	TS_09
117.83740679761166	TS_09
117.79678444849462	TS_09
117.42009684182781	TS_09
117.9843958565554	TS_09
118.02499845803212	TS_09
118.02499845803212	TS_09
118.02499845803212	TS_09
118.02499845803212	TS_09
116.84119088033862	TS_09
117.08694932621887	TS_09
117.37902536336664	TS_09
117.52454888087533	TS_09
117.45213421846499	TS_09
117.12933985947	TS_09
117.33391444494761	TS_09
117.33391444494761	TS_09
117.33391444494761	TS_09
118.02499845803212	TS_09
118.02499845803212	TS_09
118.02499845803212	TS_09
116.86109503894279	TS_09
117.33391444494761	TS_09
117.33391444494761	TS_09
117.33391444494761	TS_09
156.2904047590979	TS_09
157.05325367819455	TS_09
156.57166272481967	TS_09
157.0863236356521	TS_09
157.0863236356521	TS_09
157.0863236356521	TS_09
157.0863236356521	TS_09
157.0863236356521	TS_09
157.0863236356521	TS_09
153.38730149959747	TS_09
153.12996818009816	TS_09
153.07036707949473	TS_09
153.34639410234377	TS_09
154.15255940811832	TS_09
153.9153121135752	TS_09
153.81775138010084	TS_09
154.6891712677054	TS_09
154.21715927936117	TS_09
155.15605948270917	TS_09
154.61345228711534	TS_09
155.53942242494838	TS_09
155.063219020894	TS_09
156.11854035517072	TS_09
155.57993936399092	TS_09
156.68462592506046	TS_09
157.11063064299236	TS_09
157.73132882173883	TS_09
153.1563950397686	TS_09
152.90556969981907	TS_09
152.79219554471413	TS_09
153.53269397740365	TS_09
153.59873337122403	TS_09
153.8914451913885	TS_09
154.43139782310158	TS_09
155.29888792959326	TS_09
155.77390949668532	TS_09
151.81774501915694	TS_09
152.23149590876037	TS_09
152.31904480609467	TS_09
152.82499133264747	TS_09
152.42142745441203	TS_09
152.48311935884306	TS_09
152.75734831123526	TS_09
152.5762433022356	TS_09
153.64619041387363	TS_09
151.81774501915694	TS_09
151.9625910375524	TS_09
151.4878425008945	TS_09
151.4878425008945	TS_09
151.4878425008945	TS_09
116.01068976975046	TS_09
116.53939322200021	TS_09
116.8234412741802	TS_09
116.01068976975046	TS_09
115.26715886172235	TS_09
115.26715886172235	TS_09
115.69523433992028	TS_09
116.40028792722688	TS_09
117.39106720171881	TS_09
114.52672352119053	TS_09
114.8454788666854	TS_09
114.71644999115661	TS_09
115.35201989881136	TS_09
115.8936876366058	TS_09
116.12919248472085	TS_09
116.58868433507867	TS_09
116.98076238778002	TS_09
116.78601774679352	TS_09
117.33391444494761	TS_09
114.57235210548882	TS_09
115.16935784031932	TS_09
115.40541857767819	TS_09
115.17959522756874	TS_09
115.80773709490506	TS_09
116.1567184586781	TS_09
116.02894958720854	TS_09
116.20045384801313	TS_09
116.22089785508304	TS_09
115.73716997406754	TS_09
116.22089785508304	TS_09
116.22089785508304	TS_09
116.22089785508304	TS_09
116.22089785508304	TS_09
115.35556336687564	TS_09
115.55845355411367	TS_09
115.73716997406754	TS_09
115.18321236957009	TS_09
116.22089785508304	TS_09
116.22089785508304	TS_09
116.22089785508304	TS_09
116.22089785508304	TS_09
115.18321236957009	TS_09
115.18321236957009	TS_09
116.22089785508304	TS_09
156.47648417699975	TS_09
156.47648417699975	TS_09
156.47648417699975	TS_09
156.47648417699975	TS_09
156.47648417699975	TS_09
153.61377453767713	TS_09
153.2501744797754	TS_09
153.19380976870858	TS_09
154.0424394894495	TS_09
153.53721602137512	TS_09
154.48756133546547	TS_09
153.94604510749062	TS_09
154.91727964184827	TS_09
154.38276927703774	TS_09
155.32163191667348	TS_09
154.85983374290274	TS_09
155.907653685384	TS_09
155.37630079547702	TS_09
156.5185126240047	TS_09
155.92454479319233	TS_09
157.0863236356521	TS_09
156.47648417699975	TS_09
157.0863236356521	TS_09
157.0863236356521	TS_09
152.46535862129497	TS_09
152.2755874413567	TS_09
152.3253730062555	TS_09
152.65337195409245	TS_09
152.3515921676746	TS_09
153.04574566217897	TS_09
152.58786859193262	TS_09
153.35860063870217	TS_09
152.90894523790487	TS_09
153.78944315167683	TS_09
154.1292156047286	TS_09
154.55036445300644	TS_09
155.0052598623745	TS_09
155.49388981968644	TS_09
151.97492315185437	TS_09
152.061020818525	TS_09
151.7949122416886	TS_09
152.36045847232748	TS_09
152.2556135359012	TS_09
152.57443695262597	TS_09
152.7948180604171	TS_09
153.55927232394146	TS_09
152.3866276380555	TS_09
152.4127693809356	TS_09
152.62650858464366	TS_09
113.2073666960156	TS_09
113.2073666960156	TS_09
113.2073666960156	TS_09
113.2073666960156	TS_09
114.02596210108304	TS_09
113.2073666960156	TS_09
112.73834066753025	TS_09
113.39962712285666	TS_09
113.6466634136995	TS_09
112.97039277701359	TS_09
114.27251078054093	TS_09
114.74302561490336	TS_09
115.47048384535181	TS_09
113.06249972983088	TS_09
112.87084610857438	TS_09
113.49600058325956	TS_09
113.98874844131103	TS_09
114.51066438659653	TS_09
114.76182233860852	TS_09
114.87666360943706	TS_09
115.18321236957009	TS_09
113.17467559821502	TS_09
113.58978665120699	TS_09
113.95133110957126	TS_09
114.08070392583149	TS_09
113.82663384474759	TS_09
114.31039658300818	TS_09
115.18321236957009	TS_09
115.18321236957009	TS_09
115.18321236957009	TS_09
115.18321236957009	TS_09
113.82663384474759	TS_09
113.24964039234806	TS_09
115.18321236957009	TS_09
112.82143243857035	TS_09
112.82143243857035	TS_09
115.18321236957009	TS_09
112.82143243857035	TS_09
155.23846195446075	TS_09
154.78719811235723	TS_09
154.64655868485744	TS_09
155.8055070192673	TS_09
155.22412472147067	TS_09
155.77953442663667	TS_09
155.77953442663667	TS_09
155.77953442663667	TS_09
155.77953442663667	TS_09
152.54061393111817	TS_09
152.19735946836337	TS_09
152.20516985868522	TS_09
152.98777683002064	TS_09
152.49137378464002	TS_09
153.41835248688676	TS_09
152.87564921228451	TS_09
153.83429680484957	TS_09
153.2760100691598	TS_09
154.3085760676236	TS_09
153.72625065008756	TS_09
154.85397001476647	TS_09
154.21672438609227	TS_09
155.44685328139172	TS_09
155.8912091384705	TS_09
155.8055070192673	TS_09
151.88530576470188	TS_09
151.3983186345565	TS_09
151.6312795883085	TS_09
152.01082153539772	TS_09
151.53922986104726	TS_09
152.18410097788578	TS_09
151.73012400663026	TS_09
152.46845074838447	TS_09
151.9707851831971	TS_09
152.8790557654568	TS_09
151.22182491580222	TS_09
150.88425733422733	TS_09
152.58461363364938	TS_09
151.29933844751864	TS_09
152.20701126982755	TS_09
108.7074376875977	TS_09
111.49773502929598	TS_09
112.43412711813373	TS_09
108.69886335210242	TS_09
108.7074376875977	TS_09
110.37638379975243	TS_09
111.43892067806497	TS_09
112.34306720827053	TS_09
109.26030934219092	TS_09
109.52902921240913	TS_09
109.74828290504563	TS_09
110.56374144847611	TS_09
111.34164097058371	TS_09
112.26738608272272	TS_09
112.7440540220668	TS_09
113.16673033113999	TS_09
113.52186619000129	TS_09
109.89261185754663	TS_09
110.460315589031	TS_09
110.86468527311878	TS_09
110.82656317009884	TS_09
111.40548961527568	TS_09
111.93262915692395	TS_09
112.3314802268371	TS_09
112.82787724733015	TS_09
113.24964039234806	TS_09
112.82143243857035	TS_09
112.82143243857035	TS_09
112.82143243857035	TS_09
111.17122519616525	TS_09
111.61327651395189	TS_09
111.87102525526268	TS_09
111.74298846285768	TS_09
112.1919593505615	TS_09
112.45623366321287	TS_09
112.82143243857035	TS_09
112.82143243857035	TS_09
112.82143243857035	TS_09
112.82143243857035	TS_09
111.91100566762188	TS_09
112.04558904811103	TS_09
112.17185984907157	TS_09
112.17185984907157	TS_09
112.17185984907157	TS_09
112.17185984907157	TS_09
112.17185984907157	TS_09
112.17185984907157	TS_09
111.34612286936428	TS_09
111.34612286936428	TS_09
111.34612286936428	TS_09
111.34612286936428	TS_09
154.3913663411239	TS_09
153.87889650240925	TS_09
153.79218662941514	TS_09
155.04497143472886	TS_09
154.35800487091927	TS_09
155.04497143472886	TS_09
155.04497143472886	TS_09
155.04497143472886	TS_09
155.04497143472886	TS_09
152.1073463984234	TS_09
151.75302283146286	TS_09
151.5596910659318	TS_09
152.54049714882402	TS_09
151.99509323779938	TS_09
153.0215728762792	TS_09
152.43453055864634	TS_09
153.51378684521302	TS_09
152.91074587050093	TS_09
153.98007792961428	TS_09
153.3755838823493	TS_09
154.60481838463693	TS_09
155.12882376981736	TS_09
155.77953442663667	TS_09
155.77953442663667	TS_09
150.84908144783	TS_09
150.4416045022036	TS_09
150.5229613080237	TS_09
150.59586736657292	TS_09
151.40195052852275	TS_09
150.99356580010286	TS_09
151.0613540995312	TS_09
151.914388652933	TS_09
151.2447232023235	TS_09
152.42115144724073	TS_09
152.71097010403318	TS_09
153.14492515077592	TS_09
153.63277046368748	TS_09
154.18026579849342	TS_09
150.45390043292892	TS_09
149.97976336595994	TS_09
150.05526878087926	TS_09
150.9248135204444	TS_09
150.25899606982603	TS_09
151.29655262683153	TS_09
150.9012239730952	TS_09
151.37334189127148	TS_09
151.83430144626655	TS_09
150.02439695722884	TS_09
149.6290432258321	TS_09
150.49948189434758	TS_09
149.82811565449308	TS_09
151.02286919956325	TS_09
109.51330541869574	TS_09
109.23806117436139	TS_09
109.73788916889978	TS_09
110.28179293796187	TS_09
108.20875015988915	TS_09
108.05832765033097	TS_09
108.90522755980679	TS_09
109.50151869309354	TS_09
110.33194339969863	TS_09
110.90104106389873	TS_09
111.3657085734267	TS_09
108.51202209689993	TS_09
108.93594786381668	TS_09
108.92476418173277	TS_09
109.51793815775798	TS_09
110.13780560321983	TS_09
110.73515783715634	TS_09
111.38311999957637	TS_09
111.58847229611203	TS_09
112.17185984907157	TS_09
109.38540273728225	TS_09
109.97386729428989	TS_09
110.3837485987766	TS_09
110.42487282349352	TS_09
110.9111746949918	TS_09
111.13846360255906	TS_09
111.46184785822267	TS_09
111.19128997385175	TS_09
111.27572459272076	TS_09
111.34612286936428	TS_09
111.34612286936428	TS_09
111.34612286936428	TS_09
111.34612286936428	TS_09
110.729467027518	TS_09
111.04958744962215	TS_09
110.80117207827486	TS_09
111.19128997385175	TS_09
111.34612286936428	TS_09
111.34612286936428	TS_09
111.34612286936428	TS_09
111.34612286936428	TS_09
111.34612286936428	TS_09
110.97993472352437	TS_09
110.90793414697889	TS_09
110.90793414697889	TS_09
111.0215401202219	TS_09
111.0215401202219	TS_09
111.0215401202219	TS_09
111.0215401202219	TS_09
111.0215401202219	TS_09
154.84470093178209	TS_09
154.84470093178209	TS_09
154.5036448679193	TS_09
154.84470093178209	TS_09
152.1030294160148	TS_09
151.61767750508255	TS_09
151.58600601864802	TS_09
152.59085060433043	TS_09
151.99869648406548	TS_09
152.9822010550064	TS_09
152.4845854025669	TS_09
153.60045683887984	TS_09
152.99547362306677	TS_09
154.23813327856436	TS_09
153.54551286737606	TS_09
154.0544039758984	TS_09
154.0544039758984	TS_09
154.84470093178209	TS_09
151.36672922487259	TS_09
150.86426650960513	TS_09
150.83239867373385	TS_09
151.8533414869851	TS_09
151.2174394925071	TS_09
152.4116021237422	TS_09
152.77830940165725	TS_09
153.27446970447303	TS_09
149.67272924192363	TS_09
149.29236851259134	TS_09
149.34824742396194	TS_09
150.11946898881004	TS_09
149.51892004102112	TS_09
150.2694932324791	TS_09
149.80685109381395	TS_09
150.66785437552926	TS_09
150.13187679461043	TS_09
151.01584756157627	TS_09
150.4932433400091	TS_09
148.8485400514159	TS_09
148.70239561001108	TS_09
148.49933087000966	TS_09
149.17463109626837	TS_09
148.8408478837269	TS_09
149.6329375046157	TS_09
149.1032926417043	TS_09
150.1006078279128	TS_09
150.64546682481208	TS_09
149.24792524160048	TS_09
149.53317895716842	TS_09
107.24352422988953	TS_09
106.27087573263594	TS_09
107.42431935079352	TS_09
108.24812217779242	TS_09
105.3594866153255	TS_09
105.40248996119512	TS_09
106.32244588585824	TS_09
107.24499592277162	TS_09
108.39375506597922	TS_09
109.17707249964852	TS_09
109.88919238555653	TS_09
110.96013414412869	TS_09
106.08060382046905	TS_09
106.7190593886241	TS_09
106.80593267616928	TS_09
107.49224268595222	TS_09
108.31468782766518	TS_09
109.1387657328929	TS_09
110.21361167522926	TS_09
107.42592211966972	TS_09
108.19140021870581	TS_09
108.73082558013344	TS_09
108.76694258951267	TS_09
109.39524757776074	TS_09
110.32899381162683	TS_09
110.90793414697889	TS_09
111.0215401202219	TS_09
111.0215401202219	TS_09
111.0215401202219	TS_09
109.06317005680043	TS_09
109.05312595536358	TS_09
109.61561797319321	TS_09
110.27577492720813	TS_09
111.0215401202219	TS_09
111.0215401202219	TS_09
111.0215401202219	TS_09
[truncated: 364,127+ more rows]

## Sheet: Fig3B-C
Fig 3B data plotted:	TS_03	TS_06	TS_11
Histogram mode values (plotted in Fig 3C) are highlighted
	Relative Frequency
Vacuole state	Intact					Damaged			Ruptured
Symbol (Fig 3C)	Triangle	Rhombus	Circle	Hexagon	Square	Circle	Triangle	Square	Rhombus	Square	Triangle
Code raw_data	TS_01	TS_02	TS_03	TS_04	TS_05	TS_06	TS_07	TS_08	TS_09	TS_10	TS_11
Bin Center
24	0	0.000350709	0	0	0	0.000158774	0.000456007	0	0	0	0
26	0	0.000701419	0	0.0016499	0	0.00105188	0.000114002	0.000126913	0	0	0
28	0	0.00363462	0	0.00649774	0	0.00718454	0.000957614	0.00104069	0	0	0
30	0	0.0111589	0.000178955	0.0225078	0	0.0286786	0.00412686	0.00723405	0	0	0
32	0	0.0474095	0.000322119	0.133132	0	0.0665463	0.00850453	0.0122344	0	0	0
34	0	0.0554758	0.000751611	0.176254	0	0.0859961	0.0117194	0.0142397	0	0	0
36	0	0.11143	0.0102004	0.109708	0	0.076807	0.0203835	0.0203823	0	0	0
38	0	0.136171	0.0536149	0.111704	0.00456547	0.0885365	0.0241456	0.032769	0	0	0
40	0	0.0969871	0.0538654	0.0989938	0.0172257	0.080439	0.0353633	0.0319567	0	0	0
42	6.98373e-05	0.0783676	0.050859	0.0686031	0.0177114	0.0708332	0.0454639	0.0299261	0	0	0
44	0.00335219	0.0349753	0.109664	0.0473378	0.0232807	0.0848847	0.0476755	0.0398254	0	0	0
46	0.00865982	0.0139965	0.123121	0.0483155	0.0361676	0.0687096	0.0389658	0.0471102	0	0	5.75589e-05
48	0.0128501	0.00854456	0.119005	0.0620646	0.0464966	0.0487635	0.0358877	0.0430236	0	0	0.000316574
50	0.0419024	0.000382592	0.135183	0.0410845	0.0734361	0.0303854	0.0408126	0.0512983	0	0.000141628	0.00051803
52	0.0324743	0.000191296	0.0606657	0.0346682	0.101638	0.0418767	0.0770423	0.0658426	0	0.00166413	0.000287795
54	0.0247224	0.000286944	0.0471009	0.0160508	0.0684821	0.0330449	0.0694498	0.106531	0	0.00439047	0.000777046
56	0.0213004	6.37653e-05	0.0427344	0.00727176	0.0543971	0.0234192	0.053786	0.0789908	0	0.00463832	0.00282039
58	0.0215099	0	0.0338583	0.00686438	0.0439386	0.0153813	0.0495907	0.0899307	0	0.00775413	0.00431692
60	0.0250017	3.18827e-05	0.0245884	0.00415529	0.0515801	0.0139721	0.0410406	0.0570856	0.000314644	0.0125341	0.00624514
62	0.0649487	0.000828949	0.0263064	0.00193506	0.020237	0.014766	0.0455779	0.0427444	0.00157322	0.0178451	0.0114542
64	0.067812	0.00130719	0.0251969	0.00109993	0.01878	0.0233795	0.0564536	0.0391654	0.0324712	0.0174202	0.0262756
66	0.13318	0.00232744	0.0099141	0.000101845	0.0247053	0.0276664	0.054812	0.0455618	0.034422	0.025139	0.0186203
68	0.0974928	0.00299697	0.00647817	0	0.028429	0.0257413	0.0462619	0.0482016	0.0429803	0.0286089	0.0169799
70	0.0769607	0.00494181	0.00837509	0	0.0308898	0.0191323	0.042819	0.0440643	0.0716129	0.0276529	0.0188793
72	0.0805224	0.00637653	0.00569077	0	0.0436472	0.00710515	0.027862	0.0334543	0.0374426	0.0249265	0.0223041
74	0.114673	0.0111589	0.00858984	0	0.0672517	0.0089509	0.0223443	0.0106099	0.0442389	0.0372836	0.0210953
76	0.129548	0.0173761	0.006335	0	0.0661184	0.00623189	0.0154358	0.00416275	0.0446794	0.0485784	0.0178433
78	0.0337314	0.0153037	0.0127416	0	0.0373656	0.000297702	0.0117878	0.0013199	0.0533006	0.0445774	0.0164906
80	0.00831064	0.0134545	0.00504653	0	0.0432263	1.98468e-05	0.0111038	0.000533036	0.0611667	0.0344156	0.0167496
82	0.000698373	0.0134226	0.00368647	0	0.031246	3.96936e-05	0.0122438	0.000634566	0.0452457	0.0297773	0.0242611
84	0.000279349	0.013869	0.00375805	0	0.0334154	0	0.012563	0	0.0405261	0.0312644	0.0296141
86	0	0.0151443	0.00297065	0	0.00977853	0	0.0121754	0	0.0294506	0.0327515	0.0363197
88	0	0.0162283	0.002398	0	0.00320554	0	0.00433206	0	0.0201372	0.0309811	0.0381328
90	0	0.0176949	0.00218325	0	0.00165134	0	0.00465127	0	0.0148512	0.0394434	0.0257001
92	0	0.0210426	0.00178955	0	0.000518068	0	0.00289564	0	0.00553773	0.0261304	0.018793
94	0	0.0330304	0.000894775	0	0.000615205	0	0.00282724	0	0.0067963	0.0226251	0.0152243
96	0	0.0300335	0.000823193	0	0	0	0.00342005	0	0.0104462	0.0366817	0.0145336
98	0	0.0544875	0.000644238	0	0	0	0.00221163	0	0.0154175	0.035584	0.0146487
100	0	0.0487167	0.000393701	0	0	0	0.00216603	0	0.013278	0.0313706	0.0154834
102	0	0.0229236	7.1582e-05	0	0	0	0.000570008	0	0.0109496	0.0250328	0.0174116
104	0	0.020373	0	0	0	0	0	0	0.00818073	0.0157207	0.0152819
106	0	0.0110633	0	0	0	0	0	0	0.00717387	0.0157915	0.0155409
108	0	0.00325203	0	0	0	0	0	0	0.0081178	0.0183408	0.0196276
110	0	0.0016579	0	0	0	0	0	0	0.0102574	0.0348051	0.0238582
112	0	0.000765184	0	0	0	0	0	0	0.0151029	0.0218815	0.02688
114	0	6.37653e-05	0	0	0	0	0	0	0.015858	0.00821442	0.0242035
116	0	0	0	0	0	0	0	0	0.0163615	0.00878094	0.0235416
118	0	0	0	0	0	0	0	0	0.016802	0.00803739	0.0252396
120	0	0	0	0	0	0	0	0	0.0183752	0.00835605	0.022707
122	0	0	0	0	0	0	0	0	0.0163615	0.0104451	0.0230236
124	0	0	0	0	0	0	0	0	0.0171795	0.00977233	0.0239733
126	0	0	0	0	0	0	0	0	0.0199484	0.0113302	0.0192535
128	0	0	0	0	0	0	0	0	0.020263	0.00998477	0.0170087
130	0	0	0	0	0	0	0	0	0.0108867	0.0114719	0.0183901
132	0	0	0	0	0	0	0	0	0.0138443	0.0119676	0.0206061
134	0	0	0	0	0	0	0	0	0.013278	0.0116489	0.0186491
136	0	0	0	0	0	0	0	0	0.00969102	0.0107991	0.0185628
138	0	0	0	0	0	0	0	0	0.00943931	0.0105867	0.018275
140	0	0	0	0	0	0	0	0	0.0145995	0.0101972	0.018793
142	0	0	0	0	0	0	0	0	0.0134038	0.0101618	0.0205198
144	0	0	0	0	0	0	0	0	0.00843245	0.00853309	0.0185052
146	0	0	0	0	0	0	0	0	0.010635	0.00856849	0.0182174
148	0	0	0	0	0	0	0	0	0.0102574	0.00899338	0.0124039
150	0	0	0	0	0	0	0	0	0.0117677	0.00945367	0.0115693
152	0	0	0	0	0	0	0	0	0.0183752	0.0115781	0.0138429
154	0	0	0	0	0	0	0	0	0.0100057	0.00846227	0.0132673
156	0	0	0	0	0	0	0	0	0.0072368	0.00481535	0.0181598
158	0	0	0	0	0	0	0	0	0.00805487	0.00177035	0.0165482
160	0	0	0	0	0	0	0	0	0.00276886	0.000106221	0.00440326
162	0	0	0	0	0	0	0	0	0.00050343	0.000212442	0.00526664
164	0	0	0	0	0	0	0	0	0	0	0.00138141
166	0	0	0	0	0	0	0	0	0	0	0.000345354

## Sheet: Fig3D
T3SS needle length (nm) according to the infection stage
Extracellular	Intact	Damaged	Ruptured
60.2762	58.1972	40.4539	43.241
10.1849	49.9479	40.899	26.9444
65.6116	59.0752	48.054	54.3867
45.0474	52.9139	35.5933	35.5058
36.0605	51.5284	48.2845	50.7383
43.5541	54.2435	39.7374	28.223
37.1808	45.5861	40.487	48.7477
77.9457	40.4272	55.9967	47.4803
31.3241	48.9193	67.4073	45.4514
41.9822	44.2043	82.5361	48.6313
30.9792	50.0784	50.5416	53.9021
46.9807	61.8687	47.9598	67.0957
50.6715	35.4409	34.9542	41.2583
54.5294	43.9067	41.0504	27.5222
51.8434	42.5026	60.7909	41.6126
62.2875	48.2176		61.7801
36.563	38.7722		53.4577
59.2287	42.0232		68.2224
53.5897	51.7161		52.6401
46.6071	47.02		59.1806
51.4508	43.5869		42.0097
58.209	66.7848		54.8942
	42.11		58.2268
	46.5565		33.3509
	44.9793		35.4683
	54.2171		61.9055
	51.7238		36.1088
	43.5836		67.2308
	36.1551		46.6556
	55.1339		45.2747
	72.729		52.7808
	46.2038		41.4665
	17.6105		49.9065
	44.2346		49.2321
	32.0041		59.9304
	43.0189
	30.0491
	41.6372
	50.5331
	51.0425
	48.5905
	75.072
	62.9725
	48.4276
	64.8834
	32.1691
	39.0069
	48.1601
	43.6863

## Sheet: Fig3E
T3SS needle length (nm) depending on whether the needles establish contact with the vacuole or not
No contact	Contact
52.9139	58.1972
54.2435	49.9479
35.4409	59.0752
66.7848	51.5284
36.1551	45.5861
17.6105	40.4272
44.2346	48.9193
32.0041	44.2043
30.0491	50.0784
64.8834	61.8687
48.054	43.9067
35.5933	42.5026
47.9598	48.2176
34.9542	38.7722
35.5058	42.0232
28.223	51.7161
27.5222	47.02
68.2224	43.5869
59.1806	42.11
42.0097	46.5565
58.2268	44.9793
33.3509	54.2171
35.4683	51.7238
36.1088	43.5836
46.6556	55.1339
	72.729
	46.2038
	43.0189
	41.6372
	50.5331
	51.0425
	48.5905
	75.072
	62.9725
	48.4276
	32.1691
	39.0069
	48.1601
	43.6863
	40.4539
	40.899
	48.2845
	39.7374
	40.487
	55.9967
	67.4073
	82.5361
	50.5416
	41.0504
	60.7909
	43.241
	26.9444
	54.3867
	50.7383
	48.7477
	47.4803
	45.4514
	48.6313
	53.9021
	67.0957
	41.2583
	41.6126
	61.7801
	53.4577
	52.6401
	54.8942
	61.9055
	67.2308
	45.2747
	52.7808
	41.4665
	49.9065
	49.2321
	59.9304
	59.9304

## Sheet: Fig3F
Quantification of Shigella T3SS base to needle angle (°) depending on whether the needles establish contact with the vacuole or not
Contact	No Contact
173.999	175.47
173.27	173.332
171.329	175.833
171.742	168.229
173.351	176.186
176.077	166.292
167.534	165.797
157.671	166.788
169.792	174.28
169.515	174.973
175.704	172.787
176.222	174.546
174.367	170.175
150.321	178.256
170.602	179.741
178.893	154.696
160.927	170.971
163.741	160.495
157.924	168.207
168.713	146.805
174.001	162.881
178.996	179.449
175.712	175.562
175.271	176.265
102.926	172.752
152.148
156.695
169.477
149.515
171.461
168.864
164.336
156.793
163.334
159.903
172.124
165.974
158.186
160.212
165.654
173.268
159.516
169.611
173.971
177.03
177.076
158.203
175.94
176.694
166.525
164.05
164.258
125.813
169.975
162.66
160.76
166.21
164.304
168.519
148.884
168.135
166.921
174.442
160.674
164.316
153.473
171.937
179.861
169.139
177.438
169.669
146.275
161.468
159.512
