# Supplementary material for: The bacterial type three secretion system induces mechanoporation of vacuolar membranes
Source: PLoS Biol. 2025 May 1;23(5):e3003135. doi: 10.1371/journal.pbio.3003135 (PMC12045489; doi:10.1371/journal.pbio.3003135)
Supplement: S4 Data — (XLSX) [file pbio.3003135.s022.xlsx]

## Sheet: Sheet1
Number of observed T3SS architecture depending on the infection stage
	Infection stage	Basal body	T3SS
	Extracellular	4	22
Intracellular	Intact	9	49
	Damage	4	15
	Ruptured	8	36
